# Supplementary material for: The representational dynamics of task and object processing in humans
Source: eLife. 2018 Jan 31;7:e32816. doi: 10.7554/eLife.32816 (PMC5811210; doi:10.7554/eLife.32816)
Supplement: Figure 4—source data 1. [file elife-32816-fig4-data1.zip]

Archive with 2 entries (1 files):
- data/
- data/generalization_task.mat
