# Supplementary material for: The representational dynamics of task and object processing in humans
Source: eLife. 2018 Jan 31;7:e32816. doi: 10.7554/eLife.32816 (PMC5811210; doi:10.7554/eLife.32816)
Supplement: Figure 6—source data 1. [file elife-32816-fig6-data1.zip]

Archive with 10 entries (7 files):
- data/
- data/.DS_Store
- __MACOSX/
- __MACOSX/data/
- __MACOSX/data/._.DS_Store
- data/commonality_perm_reduc.mat
- data/RDM_fMRI.mat
- __MACOSX/data/._RDM_fMRI.mat
- data/RDM_MEG.mat
- __MACOSX/data/._RDM_MEG.mat
