# Supplementary material for: The representational dynamics of task and object processing in humans
Source: eLife. 2018 Jan 31;7:e32816. doi: 10.7554/eLife.32816 (PMC5811210; doi:10.7554/eLife.32816)
Supplement: Source code 1. [file elife-32816-code1.zip]

Archive with 43 entries (40 files):
- Fig3_time_resolved_MEG_decoding.m
- __MACOSX/
- __MACOSX/._Fig3_time_resolved_MEG_decoding.m
- Fig4_temporal_generalization_task.m
- __MACOSX/._Fig4_temporal_generalization_task.m
- Fig5a_object_bytask.m
- __MACOSX/._Fig5a_object_bytask.m
- Fig5b_object_across_tasks.m
- __MACOSX/._Fig5b_object_across_tasks.m
- Fig6_model_based_MEG_fMRI_fusion.m
- __MACOSX/._Fig6_model_based_MEG_fMRI_fusion.m
- helper_functions/
- helper_functions/boundedline.m
- __MACOSX/helper_functions/
- __MACOSX/helper_functions/._boundedline.m
- helper_functions/correlate.m
- __MACOSX/helper_functions/._correlate.m
- helper_functions/find_clusters.m
- __MACOSX/helper_functions/._find_clusters.m
- helper_functions/find_clusters2.m
- __MACOSX/helper_functions/._find_clusters2.m
- helper_functions/meg_stats.m
- __MACOSX/helper_functions/._meg_stats.m
- helper_functions/meg_stats2.m
- __MACOSX/helper_functions/._meg_stats2.m
- helper_functions/mysquareform.m
- __MACOSX/helper_functions/._mysquareform.m
- helper_functions/plot_significance.m
- __MACOSX/helper_functions/._plot_significance.m
- helper_functions/redyellowblue.m
- __MACOSX/helper_functions/._redyellowblue.m
- helper_functions/smooth_results_da_causal.m
- __MACOSX/helper_functions/._smooth_results_da_causal.m
- helper_functions/spm_bwlabel.mexa64
- __MACOSX/helper_functions/._spm_bwlabel.mexa64
- helper_functions/spm_bwlabel.mexmaci64
- __MACOSX/helper_functions/._spm_bwlabel.mexmaci64
- helper_functions/spm_bwlabel.mexw32
- __MACOSX/helper_functions/._spm_bwlabel.mexw32
- helper_functions/spm_bwlabel.mexw64
- __MACOSX/helper_functions/._spm_bwlabel.mexw64
- helper_functions/tiedrank2.m
- __MACOSX/helper_functions/._tiedrank2.m
