# Supplementary material for: The representational dynamics of task and object processing in humans
Source: eLife. 2018 Jan 31;7:e32816. doi: 10.7554/eLife.32816 (PMC5811210; doi:10.7554/eLife.32816)
Supplement: Source code 1. [file elife-32816-code1.zip › helper_functions/find_clusters2.m]

function varargout = find_clusters2(x)

% Will find clusters of 0 and 1 in a time-series and report as numeric
% output from 1 to n_cluster
%
% Output 1: Cluster sizes
% Output 2: Empty
% Output 3: Empty
% Output 4: Clusters labeled
%

[L,num] = spm_bwlabel(double(x),18); % 18 is edge connectivity

if num == 0
    varargout{1} = 0;
else
    varargout{1} = hist(L(L(:)~=0),num)';
end
varargout{2} = [];
varargout{3} = [];
varargout{4} = L;
