# Supplementary material for: The representational dynamics of task and object processing in humans
Source: eLife. 2018 Jan 31;7:e32816. doi: 10.7554/eLife.32816 (PMC5811210; doi:10.7554/eLife.32816)
Supplement: Source code 1. [file elife-32816-code1.zip › helper_functions/redyellowblue.m]

function out = redyellowblue(n)

if nargin == 0
    n = 64;
end

out = brewermap(n/2,'RdYlBu');
out = out(end:-1:1,:);
