# Supplementary material for: The representational dynamics of task and object processing in humans
Source: eLife. 2018 Jan 31;7:e32816. doi: 10.7554/eLife.32816 (PMC5811210; doi:10.7554/eLife.32816)
Supplement: Source code 1. [file elife-32816-code1.zip › helper_functions/smooth_results_da_causal.m]

function results_smoothed = smooth_results_da_causal(results,smooth_kern)

y = normpdf(linspace(-2.355,0,smooth_kern));
% normalize to 1
y = y/sum(y);
if length(y)==1
    y = 1;
end

for i_sub = size(results,2):-1:1
    m = results(:,i_sub);
    m = [m((smooth_kern-1)/2:-1:1); m; m(end:-1:end-(smooth_kern-1)/2+1)];
    m = conv(m,y,'valid');
    results_smoothed(:,i_sub) = m;
end
